# Supplementary material for: Targeted Alpha-Particle Radiotherapy and Immune Checkpoint Inhibitors Induces Cooperative Inhibition on Tumor Growth of Malignant Melanoma
Source: Cancers (Basel). 2021 Jul 22;13(15):3676. doi: 10.3390/cancers13153676 (PMC8345035; doi:10.3390/cancers13153676)
Supplement: Supplementary file 1 [file cancers-13-03676-s001.zip]

Archive with 1 entries (1 files):
- cancers-1291372-supplementary.pdf
